# Supplementary material for: Understanding implementation of a complex intervention in a stroke rehabilitation research trial: A qualitative evaluation using Normalisation Process Theory
Source: PLoS One. 2023 Sep 8;18(9):e0282612. doi: 10.1371/journal.pone.0282612 (PMC10490858; doi:10.1371/journal.pone.0282612)
Supplement: S1 Data — (ZIP) [file pone.0282612.s004.zip]

Archive with 3 entries (3 files):
- Supporting Information - Data/Focus Group Transcripts.docx
- Supporting Information - Data/Interivew Transcripts - Control Group.docx
- Supporting Information - Data/Interview Transcripts - Intervention Group.docx
